# Supplementary material for: Hairpin loop to hairpin loop: a full-length assembly of the ASFV genome using Oxford Nanopore long-read sequencing
Source: Front Microbiol. 2025 Aug 8;16:1615977. doi: 10.3389/fmicb.2025.1615977 (PMC12370676; doi:10.3389/fmicb.2025.1615977)
Supplement: Supplementary file 2 [file Data_Sheet_2.xlsx]

## Sheet: Supplementary_Table_1
Supplementary Table 1. Variation in coding regions among Georgia2007/1, Complete full-length Chonburi_2021_209-MA, Pig/HLJ/2018, and HK_NT_202103.
Variable loci (POS) are based on the reference genome, Georgia2007/1. "." indicates the genotype that is similar to reference.
* : stop codon, "ins" : insertion, "del" : deletion, "fs" : frame-shift mutation, "NA" : Not Available
No.	POS	Georgia2007/1	Complete full-length Chonburi_2021_209-MA	Pig/HLJ/2018	HK_NT_202103	Gene	Polypeptide_Alteration
1	468	ATTTTTTTTT	ATTTTTTTTTT	NA	.	DP60R	Ile38fs
2	1843	G	.	.	GAGATA	MGF_360-1La	Ser268fs
3	1854	T	.	.	C		Ile264Met
4	1874	T	.	.	C		Lys258Glu
5	1892	G	.	.	A		Leu252Leu
6	1899	G	.	.	A		Asn249Asn
7	1941	A	.	.	G		Ser235Thr
8	1943	A	.	.	T
9	1944	G	.	.	A		Asp234Asn
10	1946	C	.	.	T
11	1949	G	.	.	A		Pro233Ser
12	1952	T	.	.	TATA		Tyr231_Ser232insTyr
13	1953	G	.	.	A
14	1966	A	.	.	G		Leu227Ser
15	1971	G	.	.	T		Ile225Ile
16	1974	A	.	.	T		Asn224Glu
17	1976	T	.	.	C
18	1979	T	.	.	C		Ile223Val
19	1986	C	.	.	A		Trp220ASn
20	1987	C	.	.	T
21	1988	A	.	.	T
22	1996	G	.	.	T		Thr217Lys
23	2001	G	.	.	T		Ser215Lys
24	2002	C	.	.	T
25	2004	C	.	.	T		Ala214Ala
26	2009	T	.	.	G		Ile213Leu
27	2019	C	.	.	G		Glu209Asp
28	2058	T	.	.	C		Leu196Leu
29	2067	T	.	.	A		Glu193Ile
30	2068	T	.	.	A
31	2069	C	.	.	T
32	2071	C	.	.	T		Cys192His
33	2072	A	.	.	G
34	2076	A	.	.	G		Asn190Asn
35	2079	C	.	.	T		Met189Ile
36	2091	A	.	.	T		Ile185Leu
37	2093	T	.	.	A
38	2106	A	.	.	G		Ile180Ile
39	2136	T	.	.	A		Ile170Ile
40	2142	T	.	.	C		Thr168Ser
41	2144	T	.	.	A
42	2153	A	.	.	C		Cys165Gly
43	2160	C	.	.	CGT		Met162SerThr
44	2161	A	.	.	AC
45	2168	C	.	.	T		Ala160Thr
46	2174	G	.	.	T		Gln158Lys
47	2198	T	.	.	C		Asn150Asp
48	2199	T	.	.	C		Thr149Thr
49	2209	T	.	.	A		Lys146Leu
50	2210	T	.	.	A
51	2217	A	.	.	T		Ile143Val
52	2219	T	.	.	C
53	2233	A	.	.	G		Phe138Ser
54	2235	G	.	.	C		Val137Leu
55	2237	C	.	.	A
56	2238	G	.	.	A		Asn136Asn
57	2245	T	.	.	A		Tyr134Phe
58	2249	C	.	.	A		Ala133Ser
59	2252	C	.	.	G		Val132Leu
60	2262	T	.	.	A		Leu128Leu
61	2264	A	.	.	G
62	2283	A	.	.	C		Ser121Arg
63	7059	C	T	T	T	MGF_110-1L	Trp197*
64	8326	A	T	.	T	MGF_110-3L	His96Gln
65	8474	T	C	.	.		Asn47Ser
66	8977	T	C	.	.	MGF_110-4L	Asn109Asp
67	10690	GCC	.	.	GC	MGF_110-7L	Ala13fs
68	12568	GAAAAAAAAAA	GAAAAAAAAA	GAAAAAAAAA	GAAAAAAAAA	ASFV_G_ACD_00190	Ser5fs
69	13814	G	A	.	.	MGF_110-10-L_-_MGF110-14L_fusion	Ser253Leu
70	14224	ACCCCCCCCCCCCC	ACCCCCCCC	ACCCCCCCCCCCCCC	ACCCCCCCCCCC		Gly115fs, Trp112fs, Gly116fs,
71	15665	ACCCCCCCCCCCCCCCCC	ACCCCCCCCCCC	ACCCCCCCCCCCCCCCC	ACCCCCCCCCCCCCCCCCCCC	MGF_110-13Lb	Gly118_Gly119del, Gly121fs, Trp117_Gly118insGly
72	16802	C	T	.	.	MGF_360-4L	Ala192Thr
73	22550	TAAAAAAAAA	TAAAAAAAAAA	.	.	MGF_300-2R	Asn76fs
74	26425	T	C	C	C	MGF_360-10L	Asn329Ser
75	28436	G	A	.	.	MGF_360-11L	Gln22*
76	34135	C	T	.	.	MGF_505-2R	Leu15Phe
77	34333	C	T	.	.		Leu81Phe
78	34369	C	T	.	.		Gln93*
79	34686	C	T	.	.		Ile198Ile
80	34801	C	T	.	.		Leu237Phe
81	34803	C	T	.	.
82	35135	C	T	.	.		Ser348Phe
83	35157	C	T	.	.		Ile355Ile
84	35171	C	T	.	.		Ser360Leu
85	35190	C	T	.	.		Val366Val
86	35226	C	T	.	.		Ile378Ile
87	35260	C	T	.	.		Leu390Leu
88	35275	C	T	.	.		Arg395Cys
89	35337	C	T	.	.		Val415Val
90	35406	C	T	.	.		Leu438Leu
91	35537	C	T	.	.		Ser482Phe
92	35550	C	T	.	.		Ile486Ile
93	35559	C	T	.	.		Ile489Ile
94	35650	C	T	.	.		His520Tyr
95	35764	C	T	.	.	MGF_505-3R	Ser2Phe
96	35868	C	T	.	.		His37Tyr
97	35880	C	T	.	.		Gln41*
98	35888	C	T	.	.		Ile43Ile
99	35924	C	T	.	.		Ile55Ile
100	35925	C	T	.	.		His56Tyr
101	35930	C	T	.	.		Ile57Ile
102	35942	C	T	.	.		Leu61Leu
103	35956	C	T	.	.		Ser66Leu
104	35975	C	T	.	.		Ile72Ile
105	36020	C	T	.	.		Val87Val
106	36095	C	T	.	.		Ile112Ile
107	36108	C	T	.	.		Gln117*
108	36157	C	T	.	.		Ser133Leu
109	36173	C	T	.	.		Phe138Phe
110	36228	C	T	.	.		Leu157Leu
111	36326	C	T	.	.		Val189Val
112	36342	C	T	.	.		Leu195Phe
113	36397	C	T	.	.		Ser213Leu
114	36453	C	T	.	.		His232Tyr
115	36500	C	T	.	.		Ile247Ile
116	37012	T	.	.	C	MGF_505-4R	Phe81Phe
117	39489	A	G	.	.	MGF_505-5R	Lys391Glu
118	41345	G	A	.	.	MGF_505-6R	Asp444Asn
119	44576	A	G	G	G	MGF_505-9R	Lys323Glu
120	46763	C	T	.	.	MGF_505-10R	His408Tyr
121	47555	GAAAAA	GAAAA	.	.	A224L	Ser136fs
122	51747	C	T	.	.	A238L	Ala132Thr
123	71948	C	.	.	G	EP424R	Thr118Ser
124	74977	T	C	.	.	EP402R	Ile208Ile
125	84855	T	C	.	.	C717R	Val595Ala
126	88912	G	A	.	.	C315R	Asp247Asn
127	114835	T	A	.	.	G1211R	Asn226Lys
128	134514	T	C	C	C	NP419L	Asn414Ser
129	138722	C	T	.	.	D205R	His81Tyr
130	146611	CT	.	C	.	D345L	Phe149fs
131	146181	A	T	.	.		Phe293Tyr
132	146471	A	G	.	.		Asn196Asn
133	163353	CGCGGCCGCAGGTGCGGCCGC	CGCGGCCGCAGGTGCGGCCGCAGGTGCGGCCGC	.	.	E183L	Pro133_Ala134insAlaAlaAlaPro
134	167188	C	G	.	.	E199L	Ala85Pro
135	170862	T	A	A	A	I267L	Ile195Phe
136	175910	T	G	.	.	I177L	Thr33Pro
137	190107	CAAAAAAAAA	CAAAAAAAAAA	CAAAAAAAAAA	CAAAAAAAAAA	DP60R	Ile38fs

## Sheet: Supplementary_Table_2
Supplementary Table 2. The percentage of C-to-T substitution in genes of complete full-length Chonburi_2021_209-MA with at least one C-to-T substitutions.
The substitutions were based on the comparison of Georgia2007/1 and complete full-length Chonburi_2021_209-MA.
Gene	The number of "C" in gene	The number of C-to-T substitution	Percentage of C-to-T substitution
MGF_110-1L	121	1	0.826446
MGF_360-4L	209	1	0.478469
MGF_505-2R	298	19	6.37584
MGF_505-3R	173	21	12.1387
MGF_505-10R	328	1	0.304878
A238L	137	1	0.729927
D205R	144	1	0.694444
